# Supplementary material for: Dynamic forecasting module for chronic graft-versus-host disease progression based on a disease-associated subpopulation of B cells: a multicenter prospective study
Source: eBioMedicine. 2025 Feb 12;113:105587. doi: 10.1016/j.ebiom.2025.105587 (PMC11872411; doi:10.1016/j.ebiom.2025.105587)
Supplement: Supplementary Tables [file mmc2.xlsx]

## Sheet: Table S1
Table S1. Clinical characteristics of participants in Cohort 1
Characteristic	cGVHD, n=5
cGPS values	2.1 (0.23-3.33)
Age, median (range), y	35 (19-56)
Gende, No (%)
Male	4 (80%)
Female	1 (20%)
Sampling time after transplant,median (range), days	316 (198-503)
Source of graft, No (%)
BMT	0
PBSCT	2 (40%)
BMT+PBSCT	2 (40%)
PBSCT+UCBT	1 (20%)
Source of donor, No (%)
Sibling	3 (60%)
Unrelated	0
Parents	0
Children	2 (40%)
Relatives	0
HLA matching, No (%)
Identical matched	1 (20%)
Non-identical matched	2 (40%)
Haploid matched	2 (40%)
Immunosuppressive medication, No(%)
Calcineurin inhibitor(CNI)	2 (40%)
CNI combined with corticosteroids	0
Second-line treatment	3 (60%)
Initial disease, No(%)
AML/AML from MDS	3(60%)
ALL	1(20%)
CML	0
MDS	0
Others	1(20%)

## Sheet: Table S2
Table S2. Clinical characteristics of non-GVHD participants in Cohort 2
Characteristic	Stable, n=11	Active, n=4	p-value
Age,median (range), y	27 (16-61)	39.5 (19-57)	0.58
Gender, No (%)			0.1
Male	5 (45%)	4 (100%)
Female	6 (55%)	0
Time after transplant,median (range), day	510 (261-742)	370 (172-1383)	>0.99
aGVHD, No (%)			0.6
Yes	5 (45%)	1(25%)
No	6(55%)	3(75%)
Infection, No (%)			>0.99
Yes	0	0
No	11 (100%)	4 (100%)
Tapering of Medication (till last observation), No (%)			0.24
Yes	3 (27%)	3 (75%)
No	8 (73%)	1 (25%)
Immunosuppressive medications (till last observation), No (%)			0.15
Calcineurin inhibitor(CNI)	10 (91%)	2 (50%)
CNI combined with corticosteroids	0	0
Second-line treatment	1 (9%)	2 (50%)
Source of graft, No (%)			>0.99
BMT	0	0
PBSCT	3 (27%)	1 (25%)
BMT+PBSCT	8 (73%)	3 (75%)
PBSCT+UCBT	0	0
Source of donor, No (%)			0.74
Sibling	8 (73%)	2 (50%)
Unrelated	0	0
Parents	2 (18%)	1 (25%)
Children	1 (9%)	1 (25%)
Relatives	0	0
others	0	0
HLA matching, No (%)			>0.99
Identical matched	4 (36.5%)	1 (25%)
Non-identical matched	3 (27%)	1 (25%)
Haploid matched	4 (36.5%)	2 (50%)
Initial disease, No (%)			>0.99
AML/AML from MDS	8 (73%)	3 (75%)
ALL	3 (27%)	1 (25%)
CML	0	0
MDS	0	0
Others	0	0

## Sheet: Table S3
Table S3. Clinical characteristics of cGVHD participants in Cohort 2
Characteristic	PR/CR/SD cGVHD, n=26	DP cGVHD, n=5	p-value
Age,median (range), y	30 (17-58)	27 (17-52)	0.5
Gender, No (%)			>0.99
Male	21 (81%)	4 (80%)
Female	5 (19%)	1 (20%)
Time after transplant,median (range),day	742.5 (204-1488)	804 (348-1087)	0.98
aGVHD, No (%)			0.34
Yes	13 (50%)	4 (25%)
No	13 (50%)	1 (75%)
Time (onset to sampling)median(range), day	152 (15-1259)	253 (19-911)	0.94
Time (samplig to response evaluation)	91.5 (54-138)	67 (29-100)	0.03
median(range), day
Immunosuppressive medications (till last observation), No (%)			0.21
Calcineurin inhibitor(CNI)	6 (23%)	0
CNI combined with corticosteroids	3 (12%)	2 (40%)
Second-line treatment	17 (65%)	3 (60%)
Source of graft, No (%)			0.41
BMT	1 (4%)	0
PBSCT	18 (69%)	2 (40%)
BMT+PBSCT	7 (27%)	3 (60%)
PBSCT+UCBT	0	0
Source of donor, No (%)			0.87
Sibling	13 (50%)	3 (60%)
Unrelated	1 (4%)	0
Parents	5 (19%)	2 (40%)
Children	2 (7.7%)	0
Relatives	2 (7.7%)	0
others	3 (11.6%)	0
HLA matching, No (%)			0.39
Identical matched	15 (58%)	3 (60%)
Non-identical matched	1 (4%)	1 (20%)
Haploid matched	10 (38%)	1 (20%)
Initial disease, No (%)			0.37
AML/AML from MDS	14 (54%)	1 (20%)
ALL	6 (23%)	3 (60%)
CML	0	0
MDS	3 (11.5%)	0
Others	3 (11.5%)	1 (20%)

## Sheet: Table S4
Table S4. Clinical characteristics of participants in Cohort 3
Cohort3 cGVHD patient profile					Cohort3 non-GVHD patient profile
Characteristic	cGPS≤1.51, n=27	cGPS>1.51, n=8	p-value		Characteristic	cGPS≤1.15, n=6	cGPS>1.15, n=4	p-value
Response, No (%)			<0.01		Response, No (%)			<0.01
PR/CR/SD	27 (100%)	2 (25%)			Stable	6 (100%)	0
DP	0	4 (50%)			Active	0	4 (100%)
Lost/Deaths	0	2 (25%)			Others	0	0
Age,median (range), y	30 (15-58)	33 (28-48)	0.5549		Age,median (range), y	28 (16-53)	24 (19-57)	>0.99
Gender, No (%)			>0.99		Gender, No (%)			0.52
Male	17 (63%)	5 (62.5%)			Male	2 (33%)	3 (75%)
Female	10 (37%)	3 (37.5%)			Female	4 (67%)	1 (25%)
Time after transplant,median (range), days	958 (204-1988)	892 (170-2025)	0.92		Time after transplant,median (range), days	627.5 (336-905)	601.5 (416-926)	>0.99
Source of graft, No (%)			0.29		Source of graft, No (%)			0.5
BMT	0	0			BMT	0	0
PBSCT	18 (67%)	5 (62.5%)			PBSCT	1 (17%)	2 (50%)
BMT+PBSCT	9 (33%)	2 (25%)			BMT+PBSCT	5 (83%)	2 (50%)
PBSCT+UCBT	0	1(12.5%)			PBSCT+UCBT	0	0
Source of donor, No (%)			0.57		Source of donor, No (%)			0.71
Sibling	22 (81%)	6 (75%)			Sibling	4 (66%)	2 (50%)
Unrelated	1 (4%)	1 (25%)			Unrelated	0	0
Parents	1 (4)%	0			Parents	1 (17%)	2 (50%)
Children	2 (7%)	0			Children	1 (17%)	0
Relatives	1 (4)%	1 (25%)			Relatives	0	0
HLA matching, No (%)			>0.99		HLA matching, No (%)			0.6
Identical matched	18 (67%)	6 (75%)			Identical matched	2 (33%)	2 (50%)
Non-identical matched	5 (18%)	0			Non-identical matched	3 (50%)	0
Haploid matched	4 (15%)	2 (25%)			Haploid matched	1 (17%)	2 (50%)
Immunosuppressive medications (till last observation), No (%)			0.25		Immunosuppressive medications (till last observation), No (%)			>0.99
Calcineurin inhibitor(CNI)	11 (41%)	1 (12.5%)			Calcineurin inhibitor(CNI)	5 (83%)	3 (75%)
CNI combined with corticosteroids	6 (22%)	4 (50%)			CNI combined with corticosteroids	0	0
Second-line treatment	10 (37%)	3 (37.5%)			Second-line treatment	1 (17%)	1 (25%)
Initial disease, No (%)			0.96		Initial disease, No (%)			0.71
AML/AML from MDS	12 (44%)	3 (37.5%)			AML/AML from MDS	5 (83%)	2 (50%)
ALL	9 (33%)	5 (62.5%)			ALL	1 (17%)	2 (50%)
CML	0	0			CML	0	0
MDS	4 (16%)	0			MDS	0	0
Others	2 (7%)	0			Others	0	0

## Sheet: Table S5
Table S5. The treatment and cGVHD organs grade between onset and last observation of cohort3
ID	cGPS Values	cGVHD organs and grade at onset*	Treatment category**	cGVHD organs and grade last observation*
942918	6.51	eye:1	2	skin:1
		lung:2		lung:3
132214	6.08	eye:1	1
		lung:2		lung:3
995559	5.89	skin:2	3	skin:2
		gastrointestinal tract:1		gastrointestinal tract:1
		liver:1		liver:2
942788	3.32	lung:1	2	lung:3
				gastrointestinal:2
1095720	2.97	skin:1	2	skin:1
		eye:1		eye:1
		liver:1		liver:1
				lung:1
936799	2.56	lung:3	3	lung:2
1052082	2.21	gastrointestinal tract:3	2	skin:3
34416715	1.93	oral:1	3
		lung:2		lung:1
ZA4835230	1.45	skin:1	3
		lung:3		lung:2
16621	1.43	skin:2	1	skin:1
		joint:2		joint:1
75688	1.34	skin:2	3	skin:1
		joint1		joint:1
1082842	1.33	lung:3	1	lung:2
912570	1.11	oral:2	1	oral:1
		eye:2		eye:1
1004601	1.04	liver:2	3	liver:1
1124090	0.99	skin:2	2	skin:1
34721871	0.95	skin:1	3	skin:1
		oral:1
1120183	0.93	liver:2	2
		lung:1		lung:1
1128960	0.81	liver:3	3	liver:1
1043519	0.74	liver:2	2	liver:2
1047593	0.7	skin:1	3
		eye:1		eye:1
		gastrointestinal tract:1
916196	0.57	skin:1	1	skin:1
		liver:2
1122942	0.56	oral:1	2
		liver:2		liver:1
516209	0.52	oral:1	1	oral:1
		eye:1		eye:1
		joint:1
944105	0.46	skin:1	2
		gastrointestinal tract:2		gastrointestinal tract:1
		joint:3		joint:1
902860	0.46	skin:2	3	skin:1
		liver:1
		lung:3		lung:3
890479	0.45	lung:3	3	lung:3
800140	0.28	skin:3	1	skin:2
		joint:2		joint:1
34546678	0.28	lung:3	1	lung:3
33774641	0.28	lung:2	1	lung:2
34616894	0.19	oral:1	3	oral:1
		eye:1		eye:1
		lung:1		lung:1
1120183	0.15	lung:1	2	lung:1
564163	0.1	lung:3	1	lung:3
1049671	0.06	oral:1	1
		lung:3		lung:2
1061982	0.04	skin:3	1	skin:2
138096	0.67	eye:1	3
		gastrointestinal tract:1		gastrointestinal tract:1
		lung:3		lung:3
*The number after the organ represents the organ severity grading.
**1. Calcineurin inhibitor (CNI) based therapy.
2.CNI combined with corticosteroids
3. Second-line treatment

## Sheet: Table S6
Table S6. cGVHD patients disease development in cohort 2 and cohort 3
Characteristic	cGVHD disease progress, n=9	non-cGVHD to cGVHD, n=8
cGVHD patients severity when blood sampling
Severe	1	0
Moderate	5	0
Mild	3	0
cGVHD patients severity when evaluation
Severe	5	0
Moderate	4	1
Mild	0	7
Involved organ number changes
Increase	3	8
Decrease	2	0
No change	4	0
Organ involved when blood sampling
Skin	6	0
Oral	3	0
Eye	3	0
Gastrointestinal tract	1	0
Liver	3	0
Lung	2	0
Joint	0	0
Genital tract	0	0
Organ involved when evaluation
Skin	7	7
Oral	1	3
Eye	3	3
Gastrointestinal tract	2	0
Liver	3	1
Lung	4	0
Joint	1	0
Genital tract	0	0
New organ involved
Yes	8	8
No	1	0
NIH score changes
≤0	2	0
1	5	3
>1	2	5

## Sheet: Table S7
Table S7. Source of patient
Source of Patients	Cohort2, Retrospective study	Cohort3, Prospective study
Nanfang Hospital, Southern Medical University	29	33
The Seventh Affiliated Hospital of Sun Yat-sen University	2	2

## Sheet: Table S8
Table S8. 20-marker panel for B cell
Antibodies		Company	RRID
CD5	PE-Cy5	BD	AB_395758
CD10	PerCP-Cy5.5	BD	AB_2716629
CD20	BV650	BD	AB_2740166
CD23	BV421	BD	AB_2737735
CD24	BB515	BD	AB_2869587
CD45	BUV395	BD	AB_2869519
CD70	BV786	BD	AB_2739192
CD80	BV750	BD	AB_2871776
CD86	BV605	BD	AB_2737941
CD268	BV480	BD	AB_2743728
CD19	APC-eFluor 780	eBioscience™	AB_1582230
CD21	Super Bright 436	eBioscience™	AB_2716989
CD27	PE-Cyanine7	eBioscience™	AB_1724039
CD38	PerCP-eFluor 710	eBioscience™	AB_1834399
CD138	PE	eBioscience™	AB_10548508
IgM	APC	eBioscience™	AB_11042469
CD269	Alexa Fluor® 647	Biolegend	AB_2687258
CD319	PE/Dazzle™ 594	Biolegend	AB_2565232
IgG	Alexa Fluor® 488	Biolegend	AB_2563437
IgD	Brilliant Violet 510™	Biolegend	AB_2561386

## Sheet: Table S9
Table S9. F-test analysis of two different flow cytometry platforms.
Platform	No of samples	Degrees of Freedom	Ratio of variance	p-value
Spectral flow cytometry	10	9	1.68	0.45
Traditional flow cytometry	10	9

## Sheet: Table S10
Table S10. Comparison of non-GVHD and cGVHD patients
Characteristic	cGVHD, n=71	non-GVHD, n=25	p-value
Sampling to after transplantation, median (range), days	737 (170-2025)	499 (172-1383)	0.03
Onset after transplantation, median (range), days	361 (100-1636)
Immunosuppressive medications (till last observation), Number (%)			<0.01
Calcineurin inhibitor(CNI)	20 (28%)	20 (80%)
CNI combined with corticosteroids	15 (21%)	0
Second-line treatment	36 (51%)	5 (20%)
